# Supplementary material for: Extracellular Vesicles Secreted by Pre-Hatching Bovine Embryos Produced In Vitro and In Vivo Alter the Expression of IFNtau-Stimulated Genes in Bovine Endometrial Cells
Source: Int J Mol Sci. 2023 Apr 18;24(8):7438. doi: 10.3390/ijms24087438 (PMC10138918; doi:10.3390/ijms24087438)
Supplement: Supplementary file 1 [file ijms-24-07438-s001.zip]

Archive with 1 entries (1 files):
- ijms-2330032-supplementary.pdf
